# Supplementary material for: Impact of Acetaldehyde Addition on the Sensory Perception of Syrah Red Wines
Source: Foods. 2022 Jun 9;11(12):1693. doi: 10.3390/foods11121693 (PMC9223084; doi:10.3390/foods11121693)
Supplement: Supplementary file 1 [file foods-11-01693-s001.zip]

Archive with 1 entries (1 files):
- foods-1754065-supplementary.pdf
